# Supplementary material for: Nitrogen-Doped Weathered Coal for the Efficient Adsorption of Lead: Adsorption Performance and Mechanisms
Source: Molecules. 2024 Nov 26;29(23):5589. doi: 10.3390/molecules29235589 (PMC11643971; doi:10.3390/molecules29235589)
Supplement: Supplementary file 1 [file molecules-29-05589-s001.zip]

Archive with 1 entries (1 files):
- molecules-3322645-supplementary.pdf
